# Supplementary material for: Determinants of bacterial and fungal microbiota in Finnish home dust: Impact of environmental biodiversity, pets, and occupants
Source: Front Microbiol. 2022 Nov 7;13:1011521. doi: 10.3389/fmicb.2022.1011521 (PMC9676251; doi:10.3389/fmicb.2022.1011521)
Supplement: Supplementary file 1 [file Table_1.XLSX]

## Sheet: Sheet1
Variables	R2 (Fungi)	p-value (Fungi)	R2 (Bacteria)	p-value (Bacteria)
Ventilation	0.011	0.933	0.02	0.454
Firewood	0.017	0.025	0.011	0.077
Houseplants	0.015	0.053	0.01	0.131
Outdoor shoes	0.016	0.253	0.013	0.557
Hours spent	0.014	0.824	0.021	0.419
Housing type	0.046	0.001	0.015	0.303
Floor number	0.014	0.05	0.004	0.894
Building year	0.019	0.012	0.012	0.046
M2	0.025	0.003	0.009	0.156
Family size	0.012	0.081	0.007	0.416
Material	0.035	0.005	0.019	0.078
Fogging (window)	0.015	0.04	0.002	0.993
Cold Floors (Yes/No)	0.005	0.655	0.006	0.544
Cold Walls (Yes/No)	0.005	0.625	0.01	0.1
Stains on wall	0.005	0.709	0.007	0.267
Run off	0.004	0.801	0.006	0.536
Surface	0.002	0.959	0.006	0.653
Smell	0.004	0.784	0.003	0.94
Moister damage	0.006	0.498	0.01	0.136
Airheat pump	0.01	0.138	0.004	0.843
Number of children living part-time in home	0.011	0.94	0.024	0.009
Number of children living full-time in home	0.017	0.142	0.011	0.094
Father's education	0.004	0.737	0.012	0.029
Mother's Education	0.004	0.662	0.007	0.355
Highest education in home	0.007	0.389	0.007	0.411
Pet type in home	0.018	0.179	0.027	0.002
Dog present	0.008	0.272	0.018	0.001
Cat present	0.01	0.187	0.008	0.297
Number of times on average the home been vacuumed in the last 1 month	0.004	0.764	0.011	0.074
Number of times in the last month the floors have been washed / wiped with a damp detergent	0.00585	0.5	0.00895	0.164
Number of times in the last month the home been washed with a bathroom detergent	0.004	0.767	0.01	0.124
Number of times in the last month the home been washed with toilet detergent	0.01	0.178	0.007	0.43
Types of detergents used regularly: all purpose agent	0.014	0.059	0.008	0.267
Types of detergents used regularly: each surface/room has a dedicated (industrial) cleaning agent	0.013	0.073	0.004	0.826
Types of detergents (other)used regularly (e.g. baking soda, acetic acid , other natural cleaners)	0.005	0.542	0.01	0.105
Number of times in the last 3 months have the sheets been changed in at home	0.005	0.639	0.009	0.173
Number of times the dishcloth been changed at home in the last 3 months	0.006	0.435	0.006	0.503
Whether hand sanitizers are used in the family	0.02	0.123	0.01	0.784
Areal biodiversity (Median) 750m NAT1	0.008	0.258	0.003	0.981
Areal biodiversity (Max) 750m NAT1	0.009	0.245	0.002	0.994
Areal biodiversity (Median) 1250m NAT1	0.004	0.766	0.006	0.526
Areal biodiversity (Median) 750m NAT2	0.009	0.224	0.007	0.485
Areal biodiversity (Max) 750m NAT2	0.004	0.737	0.002	0.992
Areal biodiversity (Median) 1250m NAT2	0.006	0.482	0.01	0.107
Areal biodiversity (Max) 1250m NAT2	0.002	0.977	0.005	0.725
Areal biodiversity (Median) 750m NAT6	0.006	0.485	0.008	0.334
Areal biodiversity (Max) 750m NAT6	0.004	0.756	0.002	0.995
Areal biodiversity (Median) 1250m NAT6	0.003	0.894	0.008	0.263
Areal biodiversity (Max) 1250m NAT6	0.003	0.896	0.006	0.551
UrbanFabric 50m	0.004	0.669	0.005	0.702
Transport 50m	0.005	0.662	0.005	0.746
Urban Fabric 250m	0.009	0.209	0.009	0.212
Transport 250m	0.005	0.561	0.01	0.075
Artificial non-agricultural vegetated 250m	0.002	0.959	0.007	0.352
Agriculture 250m	0.001	0.994	0.008	0.3
Forest 250m	0.008	0.249	0.006	0.589
Shrub, herbacious vegetation 250m	0.007	0.35	0.008	0.316
Open space 250m	0.01	0.136	0.004	0.778
Wetlands 250m	0.006	0.476	0.005	0.68
Inland water 250m	0.004	0.74	0.01	0.115
Marine water 250m	0.01	0.184	0.005	0.751
Urban fabric 750m	0.019	0.014	0.009	0.154
Transport 750m	0.007	0.329	0.006	0.517
Mine, dump, construction 750m	0.009	0.216	0.007	0.458
Artificial non-agricultural vegetated 750m	0.004	0.675	0.007	0.382
Arable 750m	0.029	0.001	0.005	0.649
Agriculture 750m	0.002	0.971	0.008	0.28
Forest 750m	0.012	0.091	0.006	0.608
Shrub, herbacious vegetation 750m	0.005	0.579	0.007	0.478
OpenSpace 750m	0.003	0.838	0.007	0.32
Wetlands 750m	0.009	0.219	0.009	0.17
InlandWater 750m	0.007	0.415	0.009	0.149
MarineWater 750m	0.011	0.112	0.011	0.067
UrbanFabric 1250m	0.022	0.006	0.008	0.256
Transport 1250m	0.013	0.06	0.006	0.625
Mine, dump, and construction 1250m	0.005	0.62	0.007	0.444
Artificial non-agricultural vegetated 1250m	0.004	0.663	0.004	0.91
Arable 1250m	0.039	0.001	0.007	0.385
Pastures 1250m	0.012	0.059	0.004	0.802
Agriculture 1250m	0.006	0.442	0.009	0.139
Forest 1250m	0.01	0.161	0.007	0.36
Shrub, herbacious vegetation 1250m	0.008	0.333	0.008	0.326
Open space 1250m	0.005	0.557	0.006	0.483
Wetlands 1250m	0.006	0.528	0.005	0.644
Inland water 1250m	0.008	0.337	0.01	0.107
Marine water 1250m	0.008	0.249	0.014	0.021
Artificial surfaces aggregated 50m	0.004	0.717	0.005	0.611
Artificial surfaces aggregated 250m	0.008	0.24	0.008	0.203
Artificial surfaces aggregated 750m	0.02	0.01	0.008	0.26
Artificial surfaces aggregated 1250m	0.025	0.003	0.007	0.319
Agricultural aggregated 250m	0.013	0.072	0.004	0.821
Agricultural aggregated 750m	0.017	0.019	0.009	0.21
Agricultural aggregated 1250m	0.03	0.001	0.009	0.166
Forest semi-natural aggregated 50m	0.012	0.101	0.004	0.817
Forest semi-natural aggregated 250m	0.008	0.246	0.007	0.374
Forest semi-natural aggregated 750m	0.012	0.088	0.005	0.631
Forest semi-natural aggregated 1250m	0.01	0.16	0.006	0.52
Water aggregated 50m	0.005	0.688	0.011	0.086
Water aggregated 250m	0.006	0.553	0.011	0.084
Water aggregated 750m	0.009	0.191	0.01	0.09
Water aggregated 1250m	0.007	0.414	0.012	0.042
Season	0.014	0.791	0.023	0.232
