# Supplementary material for: Determinants of bacterial and fungal microbiota in Finnish home dust: Impact of environmental biodiversity, pets, and occupants
Source: Front Microbiol. 2022 Nov 7;13:1011521. doi: 10.3389/fmicb.2022.1011521 (PMC9676251; doi:10.3389/fmicb.2022.1011521)
Supplement: Supplementary file 2 [file Table_2.XLS]

## Sheet: fungal_supplement
Taxon	Estimate Number dogs	Pvalue Number dogs	Estimate Number of children	Pvalue number of children	FC Detached home	Pvalue Detached home	Estimate floor	Pvalue floor	FC winter	Pvalue winter	Estimate MDC	Pvalue MDC	Estimate Biodiversity median -NAT1 750m	Pvalue Biodiversity median -NAT1 750m	Estimate Biodiversity median NAT2 750m	Pvalue Biodiversity median NAT2 750m
Ascomycota Arthoniomycetes	-	-	-	-	-	-	-0.196	0.007	3.262	0	-	-	-	-	-	-
Ascomycota Arthoniomycetes Lichenostigmatales	-	-	-	-	-	-	-0.196	0.007	3.262	0	-	-	-	-	-	-
Ascomycota Arthoniomycetes Lichenostigmatales Phaeococcomycetaceae	-	-	-	-	-	-	-0.196	0.007	3.262	0	-	-	-	-	-	-
Ascomycota Arthoniomycetes Lichenostigmatales Phaeococcomycetaceae Phaeococcomyces	-	-	-	-	5.106	0	-0.196	0.007	3.262	0	-	-	-	-	-	-
Ascomycota Dothideomycetes	-	-	-	-	-	-	-0.087	0.027	-	-	-	-	-	-	-	-
Ascomycota Dothideomycetes Capnodiales	-	-	-	-	-	-	0.593	0	0.217	0.002	-	-	-3.539	0.001	-4.408	0
Ascomycota Dothideomycetes Cladosporiales Cladosporiaceae Cladosporium	-	-	-	-	2.186	0.001	-	-	-	-	-	-	-	-	-	-
Ascomycota Dothideomycetes Dothideales	-	-	-	-	-	-	-	-	-	-	-	-	-	-	-2.404	0
Ascomycota Dothideomycetes Dothideales Saccotheciaceae	-	-	-	-	-	-	-	-	-	-	-	-	-	-	-2.404	0
Ascomycota Dothideomycetes Dothideales Saccotheciaceae Aureobasidium	-	-	-	-	-	-	-	-	-	-	-	-	-	-	-2.404	0
Ascomycota Dothideomycetes Mycosphaerellales	-	-	-	-	-	-	-0.135	0.007	1.557	0.044	-	-	-	-	-	-
Ascomycota Dothideomycetes Mycosphaerellales Extremaceae	-	-	-	-	-	-	0.264	0	-	-	-	-	-1.898	0.009	-	-
Ascomycota Dothideomycetes Mycosphaerellales Mycosphaerellaceae	-	-	-	-	-	-	-0.448	0	-	-	-	-	-	-	-	-
Ascomycota Dothideomycetes Mycosphaerellales Mycosphaerellaceae Ramularia	-	-	-	-	5.294	0	-0.38	0	-	-	-	-	-	-	-	-
Ascomycota Dothideomycetes Mycosphaerellales Neodevriesiaceae	-	-	-	-	-	-	-0.369	0	-	-	-	-	-	-	-	-
Ascomycota Dothideomycetes Mycosphaerellales Neodevriesiaceae Neodevriesia	-	-	-	-	2.918	0.006	-0.369	0	-	-	-	-	-	-	-	-
Ascomycota Dothideomycetes Mycosphaerellales Teratosphaeriaceae	-	-	-	-	-	-	-0.144	0.007	1.696	0.026	-	-	-	-	-	-
Ascomycota Dothideomycetes Mycosphaerellales Teratosphaeriaceae Neophaeothecoidea	-	-	0.652	0.002	-	-	-	-	-	-	-	-	-	-	-	-
Ascomycota Dothideomycetes Pleosporales	-	-	-	-	-	-	-	-	-	-	6.346	0	1.125	0.014	-	-
Ascomycota Dothideomycetes Pleosporales Cucurbitariaceae	0.808	0	-	-	-	-	-	-	-	-	-	-	-	-	-	-
Ascomycota Dothideomycetes Pleosporales Didymellaceae	0.592	0.001	-	-	-	-	-	-	-	-	-	-	2.273	0	1.539	0.005
Ascomycota Dothideomycetes Pleosporales Didymellaceae Ascochyta	-	-	0.705	0.004	5.808	0	-0.274	0.003	-	-	-	-	-	-	-	-
Ascomycota Dothideomycetes Pleosporales Didymellaceae Briansuttonomyces	-	-	-	-	-	-	-	-	-	-	-	-	2.043	0.004	2.254	0.002
Ascomycota Dothideomycetes Pleosporales Didymellaceae Epicoccum	-	-	-	-	2.218	0.03	-	-	-	-	-	-	2.983	0	-	-
Ascomycota Dothideomycetes Pleosporales Didymellaceae Neoascochyta	-	-	0.58	0.004	-	-	-	-	-	-	-	-	-	-	-	-
Ascomycota Dothideomycetes Pleosporales Didymosphaeriaceae Pseudopithomyces	-	-	-	-	5.583	0.003	-	-	-	-	-	-	-	-	-	-
Ascomycota Dothideomycetes Pleosporales Pyrenochaetopsidaceae	0.821	0.001	-	-	-	-	-0.203	0.009	-	-	-	-	-	-	-	-
Ascomycota Eurotiomycetes Chaetothyriales	-	-	-	-	-	-	-	-	0.581	0.02	10.496	0.008	-	-	-	-
Ascomycota Eurotiomycetes Chaetothyriales Herpotrichiellaceae	-	-	-	-	-	-	0.286	0.001	-	-	-	-	-	-	-	-
Ascomycota Eurotiomycetes Chaetothyriales Herpotrichiellaceae Exophiala	-	-	-	-	-	-	0.286	0.001	-	-	-	-	-	-	-	-
Ascomycota Eurotiomycetes Chaetothyriales Trichomeriaceae Knufia	-	-	-	-	-	-	-	-	-	-	-	-	-	-	-	-
Ascomycota Eurotiomycetes Eurotiales Aspergillaceae Aspergillus	-	-	-	-	1.884	0.032	-	-	-	-	-	-	-	-	-	-
Ascomycota Eurotiomycetes Eurotiales Aspergillaceae Penicillium	-	-	-	-	0.592	0.023	-	-	-	-	-	-	-	-	-	-
Ascomycota Eurotiomycetes Eurotiales Trichocomaceae	-	-	-	-	-	-	-	-	-	-	1.015	0.026	-	-	-	-
Ascomycota Eurotiomycetes Onygenales	-	-	-	-	-	-	-	-	-	-	2021-11-01	0	-	-	-	-
Ascomycota Eurotiomycetes Onygenales NA	-	-	-	-	-	-	-	-	-	-	2021-11-01	0	-	-	-	-
Ascomycota Eurotiomycetes Onygenales NA Coccidioides	-	-	-	-	-	-	-	-	-	-	2021-11-01	0	-	-	-	-
Ascomycota Leotiomycetes Helotiales	-	-	-	-	-	-	-	-	-	-	-6.029	0.02	-	-	-	-
Ascomycota Leotiomycetes Helotiales Hyaloscyphaceae	0.849	0	-	-	-	-	-	-	-	-	-	-	1.421	0.016	-	-
Ascomycota Leotiomycetes Helotiales Hyaloscyphaceae Gyoerffyella	-	-	0.473	0.005	-	-	-	-	-	-	-	-	-	-	-	-
Ascomycota Leotiomycetes Helotiales NA	0.705	0.023	-	-	-	-	-	-	-	-	-	-	-	-	-	-
Ascomycota Leotiomycetes Helotiales Sclerotiniaceae	-	-	-	-	-	-	-	-	-	-	-6.912	0.003	-	-	-	-
Ascomycota Leotiomycetes NA	-	-	-	-	-	-	-	-	0.381	0.015	-	-	1998-03-01	0	2.478	0.008
Ascomycota Leotiomycetes Phacidiales	-	-	-	-	-	-	-	-	-	-	19.421	0.004	-	-	-	-
Ascomycota Saccharomycetes	-	-	-	-	-	-	0.163	0.01	-	-	-	-	-1.666	0.006	-1.67	0.007
Ascomycota Saccharomycetes Saccharomycetales	-	-	-	-	-	-	0.163	0.01	-	-	-	-	-1.666	0.006	-1.67	0.007
Ascomycota Saccharomycetes Saccharomycetales Debaryomycetaceae	0.693	0.032	-	-	-	-	-	-	-	-	-	-	-2.137	0.013	-	-
Ascomycota Saccharomycetes Saccharomycetales NA	-	-	-	-	-	-	-	-	-	-	14.25	0.013	-	-	-	-
Ascomycota Sordariomycetes	-	-	-0.484	0.001	-	-	-	-	2.582	0	-	-	-1.365	0.006	-	-
Ascomycota Sordariomycetes Glomerellales	-	-	-	-	-	-	0.241	0.002	2.161	0.026	-	-	-	-	-	-
Ascomycota Sordariomycetes Glomerellales Plectosphaerellaceae	0.911	0	-	-	-	-	0.241	0.002	2.161	0.026	-	-	-	-	-	-
Ascomycota Sordariomycetes Glomerellales Plectosphaerellaceae Plectosphaerella	-	-	-	-	-	-	-	-	-	-	-	-	2.832	0.003	-	-
Ascomycota Sordariomycetes Hypocreales	-	-	-0.514	0	-	-	-	-	-	-	-	-	-	-	-	-
Ascomycota Sordariomycetes Hypocreales NA	-	-	-	-	-	-	-	-	-	-	10.668	0.039	-	-	-	-
Ascomycota Sordariomycetes Hypocreales Nectriaceae	0.354	0.056	-0.652	0	-	-	-	-	-	-	-	-	-	-	-	-
Ascomycota Sordariomycetes Hypocreales Nectriaceae Fusarium	-	-	-0.725	0	-	-	-	-	-	-	-	-	-	-	-	-
Ascomycota Sordariomycetes Xylariales Sporocadaceae	0.69	0.012	-	-	-	-	-	-	-	-	-	-	-	-	-	-
Basidiomycota Agaricomycetes	-	-	-	-	-	-	-	-	0.471	0.013	-9.671	0.004	-	-	-	-
Basidiomycota Agaricomycetes Agaricales	-	-	-	-	-	-	-0.135	0.023	0.565	0.03	13.453	0.002	-	-	-	-
Basidiomycota Agaricomycetes Agaricales Agaricaceae	-0.641	0.006	-	-	-	-	-	-	0.506	0.012	-	-	-	-	-	-
Basidiomycota Agaricomycetes Agaricales Agaricaceae Agaricus	-	-	-	-	-	-	-	-	0.506	0.012	-	-	-	-	-	-
Basidiomycota Agaricomycetes Agaricales Cortinariaceae	-	-	-	-	-	-	-	-	-	-	-	-	1939-04-01	0	2.515	0.012
Basidiomycota Agaricomycetes Agaricales Cortinariaceae Cribbea	-	-	-	-	0.31	0.021	-	-	-	-	-	-	5.803	0	2.885	0.009
Basidiomycota Agaricomycetes Agaricales Entolomataceae	-0.623	0.01	-	-	-	-	-	-	0.496	0.031	-	-	-	-	-	-
Basidiomycota Agaricomycetes Agaricales Mycenaceae	-0.764	0.005	-	-	-	-	-	-	0.292	0	-	-	-	-	-	-
Basidiomycota Agaricomycetes Agaricales Mycenaceae Xeromphalina	-	-	-	-	-	-	-	-	0.292	0	-	-	-	-	-	-
Basidiomycota Agaricomycetes Agaricales Physalacriaceae	-	-	-	-	-	-	-	-	0.417	0.001	-	-	-	-	-	-
Basidiomycota Agaricomycetes Agaricales Physalacriaceae Flammulina	-	-	-	-	0.428	0.012	-	-	0.366	0.001	-	-	-	-	-	-
Basidiomycota Agaricomycetes Agaricales Physalacriaceae Mucidula	-	-	-	-	0.483	0.035	-	-	0.334	0	-	-	-	-	-	-
Basidiomycota Agaricomycetes Auriculariales	-	-	-	-	-	-	-	-	0.237	0	-	-	-	-	1.828	0.007
Basidiomycota Agaricomycetes Auriculariales Exidiaceae	-0.574	0.011	-	-	-	-	-	-	0.237	0	-	-	-	-	1.828	0.007
Basidiomycota Agaricomycetes Auriculariales Exidiaceae Adustochaete	-	-	-	-	0.398	0.003	-	-	0.237	0	-	-	-	-	1.828	0.007
Basidiomycota Agaricomycetes Boletales	-	-	-	-	-	-	0.306	0.003	0.269	0.003	-	-	-	-	-	-
Basidiomycota Agaricomycetes Boletales Sclerodermataceae	0.928	0.006	-	-	-	-	-	-	-	-	-	-	-	-	-	-
Basidiomycota Agaricomycetes Cantharellales	-	-	-	-	-	-	-	-	0.542	0.006	-18.379	0.004	-	-	-	-
Basidiomycota Agaricomycetes Cantharellales Hydnaceae	-0.765	0.002	-	-	-	-	-	-	-	-	-	-	-	-	-	-
Basidiomycota Agaricomycetes Cantharellales Hydnaceae Hydnum	-	-	-	-	0.362	0.001	-	-	-	-	-	-	-	-	-	-
Basidiomycota Agaricomycetes Cantharellales NA	-	-	-	-	-	-	-	-	0.449	0	-23.51	0.004	-	-	-	-
Basidiomycota Agaricomycetes Cantharellales NA Burgoa	-	-	-	-	-	-	-	-	0.583	0.006	-22.253	0.007	-	-	-	-
Basidiomycota Agaricomycetes Cantharellales NA Minimedusa	-	-	-	-	-	-	-	-	-	-	-18.37	0.043	-	-	-	-
Basidiomycota Agaricomycetes Corticiales	-	-	-	-	-	-	-0.177	0.003	0.461	0.002	-33.731	0.001	-	-	-	-
Basidiomycota Agaricomycetes Corticiales Corticiaceae	-0.841	0	-	-	-	-	-	-	0.441	0.001	-31.498	0.006	-	-	-	-
Basidiomycota Agaricomycetes Corticiales Corticiaceae Subulicystidium	-	-	-	-	-	-	-	-	0.378	0.001	-32.668	0.016	-	-	-	-
Basidiomycota Agaricomycetes Corticiales Vuilleminiaceae	-0.555	0.035	-	-	-	-	-0.23	0.004	0.354	0.003	-33.576	0.013	-	-	-	-
Basidiomycota Agaricomycetes Corticiales Vuilleminiaceae Vuilleminia	-	-	-	-	-	-	-0.23	0.004	0.354	0.003	-33.576	0.013	-	-	-	-
Basidiomycota Agaricomycetes Hymenochaetales	-	-	-	-	-	-	-	-	-	-	-35.408	0.002	-	-	-	-
Basidiomycota Agaricomycetes Hymenochaetales NA	-	-	-	-	-	-	-	-	-	-	-1.3	0	-	-	-	-
Basidiomycota Agaricomycetes Hymenochaetales Schizoporaceae	-0.684	0.004	-	-	-	-	-	-	0.347	0	-40.158	0.019	2.105	0.002	1998-02-01	0
Basidiomycota Agaricomycetes Hymenochaetales Schizoporaceae Xylodon	-	-	-	-	-	-	-	-	0.521	0.039	-	-	-	-	-	-
Basidiomycota Agaricomycetes Hymenochaetales Tubulicrinaceae	-	-	-	-	-	-	0	0.003	-	-	0	0.021	-	-	-	-
Basidiomycota Agaricomycetes Hymenochaetales Tubulicrinaceae Tubulicrinis	-	-	-	-	0.343	0.001	0	0.003	-	-	0	0.021	-	-	-	-
Basidiomycota Agaricomycetes Polyporales	-	-	-	-	-	-	-	-	0.466	0.025	-	-	-	-	-	-
Basidiomycota Agaricomycetes Polyporales Cerrenaceae	-	-	-	-	-	-	-	-	2.722	0.02	-112.018	0.016	-	-	-	-
Basidiomycota Agaricomycetes Polyporales Cerrenaceae Cerrena	-	-	-	-	-	-	-	-	2.722	0.02	-112.018	0.016	-	-	-	-
Basidiomycota Agaricomycetes Polyporales Fomitopsidaceae	-0.822	0	-	-	-	-	-	-	0.369	0	-31.276	0.003	-	-	-	-
Basidiomycota Agaricomycetes Polyporales Fomitopsidaceae Antrodia	-	-	-	-	-	-	-	-	0.369	0	-31.276	0.003	-	-	-	-
Basidiomycota Agaricomycetes Polyporales Irpicaceae	-	-	-	-	-	-	-	-	-	-	-23.661	0.007	-	-	-	-
Basidiomycota Agaricomycetes Polyporales Irpicaceae Flavodon	-	-	-	-	0.618	0.009	-	-	-	-	-23.358	0.009	-	-	-	-
Basidiomycota Agaricomycetes Polyporales Meruliaceae	-0.622	0.003	-	-	-	-	-	-	0.314	0	-	-	-	-	-	-
Basidiomycota Agaricomycetes Polyporales Meruliaceae Ceriporiopsis	-	-	-	-	-	-	-	-	0.314	0	-	-	-	-	-	-
Basidiomycota Agaricomycetes Polyporales Phanerochaetaceae	-	-	-	-	-	-	-	-	0.407	0.018	-38.61	0	-	-	-	-
Basidiomycota Agaricomycetes Polyporales Phanerochaetaceae Phaeophlebiopsis	-	-	-	-	-	-	-	-	0.517	0.027	-30.255	0.022	-	-	-	-
Basidiomycota Agaricomycetes Polyporales Phanerochaetaceae Phanerochaete	-	-	-	-	-	-	-	-	0.406	0.019	-38.587	0	-	-	-	-
Basidiomycota Agaricomycetes Polyporales Polyporaceae	-	-	-	-	-	-	-	-	0.487	0.031	-	-	-	-	-	-
Basidiomycota Agaricomycetes Polyporales Polyporaceae Ganoderma	-	-	-	-	-	-	-	-	-	-	0	0.001	-	-	-	-
Basidiomycota Agaricomycetes Polyporales Polyporaceae Grammothele	-	-	-	-	0.447	0.005	-	-	0.458	0.005	-	-	-	-	-	-
Basidiomycota Agaricomycetes Polyporales Polyporaceae Trametes	-	-	-	-	0.34	0.006	-	-	0.49	0.041	-	-	-	-	-	-
Basidiomycota Agaricomycetes Russulales Bondarzewiaceae Heterobasidion	-	-	-	-	0.191	0.003	-	-	-	-	-	-	-	-	-	-
Basidiomycota Agaricomycetes Russulales Peniophoraceae	-0.519	0.006	-	-	-	-	-	-	0.477	0.002	-11.516	0.008	-	-	-	-
Basidiomycota Agaricomycetes Russulales Peniophoraceae Peniophora	-	-	-	-	-	-	-	-	0.477	0.002	-11.516	0.008	-	-	-	-
Basidiomycota Agaricomycetes Russulales Stereaceae Acanthophysium	-	-	-	-	-	-	-	-	0.65	0.041	-	-	-	-	-	-
Basidiomycota Cystobasidiomycetes	-	-	-	-	-	-	0.116	0.008	-	-	-	-	-1.566	0.003	-	-
Basidiomycota Cystobasidiomycetes NA	-	-	-	-	-	-	0.142	0.001	-	-	-	-	-1.232	0.001	-	-
Basidiomycota Cystobasidiomycetes NA NA	-	-	-	-	-	-	0.126	0.002	-	-	-	-	-1.598	0.007	-	-
Basidiomycota Cystobasidiomycetes NA NA Buckleyzyma	-	-	-	-	0.635	0.007	0.126	0.002	-	-	-	-	-1.598	0.007	-	-
Basidiomycota Exobasidiomycetes	-	-	-	-	-	-	-	-	0.308	0	-	-	-	-	-	-
Basidiomycota Exobasidiomycetes Entylomatales	-	-	-	-	-	-	-	-	0.308	0	-	-	-	-	-	-
Basidiomycota Exobasidiomycetes Entylomatales Entylomataceae	-	-	-	-	-	-	-	-	0.308	0	-	-	-	-	-	-
Basidiomycota Exobasidiomycetes Entylomatales Entylomataceae Entyloma	-	-	-	-	0.493	0.026	-	-	0.308	0	-	-	-	-	-	-
Basidiomycota Malasseziomycetes	-	-	-	-	-	-	0.165	0.005	-	-	1991-08-01	0.001	-	-	-	-
Basidiomycota Malasseziomycetes Malasseziales	-	-	-	-	-	-	0.165	0.005	-	-	1991-08-01	0.001	-	-	-	-
Basidiomycota Microbotryomycetes	-	-	-	-	-	-	-0.223	0	-	-	-	-	-	-	-	-
Basidiomycota Microbotryomycetes Sporidiobolales	-	-	-0.442	0.002	-	-	-	-	-	-	-	-	-	-	-	-
Basidiomycota Microbotryomycetes Sporidiobolales Sporidiobolaceae	0.692	0	-0.442	0.002	-	-	-	-	-	-	-	-	-	-	-	-
Basidiomycota Microbotryomycetes Sporidiobolales Sporidiobolaceae Rhodotorula	-	-	-0.643	0.004	-	-	-	-	-	-	-	-	-	-	-	-
Basidiomycota Tremellomycetes	-	-	-	-	-	-	-	-	-	-	5.321	0.03	-	-	-	-
Basidiomycota Tremellomycetes Cystofilobasidiales	-	-	-	-	-	-	0.212	0.005	0.48	0.027	-31.01	0.019	-	-	-	-
Basidiomycota Tremellomycetes Cystofilobasidiales Mrakiaceae	-1.058	0	-	-	-	-	0.132	0.009	0.439	0.034	-38.712	0.028	-	-	-	-
Basidiomycota Tremellomycetes Cystofilobasidiales Mrakiaceae Itersonilia	-	-	-	-	-	-	-	-	0.431	0.003	-	-	-	-	-	-
Basidiomycota Tremellomycetes Filobasidiales	-	-	-	-	-	-	0.206	0	-	-	-	-	-	-	-	-
Basidiomycota Tremellomycetes Filobasidiales Filobasidiaceae	-0.603	0.001	-	-	-	-	0.206	0	-	-	-	-	-	-	-	-
Basidiomycota Tremellomycetes Filobasidiales Filobasidiaceae Filobasidium	-	-	-	-	0.56	0.052	0.227	0	-	-	-	-	-	-	-	-
Basidiomycota Tremellomycetes Filobasidiales Filobasidiaceae Naganishia	-	-	-	-	0.429	0.001	0.198	0.001	-	-	-	-	-	-	-	-
Basidiomycota Tremellomycetes Holtermanniales	-	-	-	-	-	-	-	-	-	-	3.136	0.006	-	-	-	-
Basidiomycota Tremellomycetes Holtermanniales NA	0.545	0.002	-	-	-	-	-	-	-	-	3.136	0.006	-	-	-	-
Basidiomycota Tremellomycetes Tremellales	-	-	-	-	-	-	-0.129	0.035	-	-	-	-	-	-	-	-
Basidiomycota Tremellomycetes Tremellales Bulleraceae	-	-	0.737	0.007	-	-	-0.213	0.035	-	-	-	-	-	-	-	-
Basidiomycota Tremellomycetes Tremellales Bulleraceae Genolevuria	-	-	0.737	0.007	2.468	0.047	-0.213	0.035	-	-	-	-	-	-	-	-
Basidiomycota Tremellomycetes Tremellales Bulleribasidiaceae Vishniacozyma	-	-	-	-	4.211	0	-	-	-	-	-	-	-	-	-	-
Basidiomycota Tremellomycetes Trichosporonales Trichosporonaceae	-	-	-	-	-	-	-	-	0.612	0.02	-	-	-	-	-	-
Basidiomycota Wallemiomycetes	-	-	-	-	-	-	-	-	-	-	-	-	-2.208	0.017	-	-
Basidiomycota Wallemiomycetes Wallemiales	-	-	-	-	-	-	-	-	-	-	-	-	-2.208	0.017	-	-
Basidiomycota Wallemiomycetes Wallemiales Wallemiaceae	-	-	-	-	-	-	-	-	-	-	-	-	-2.208	0.017	-	-
Basidiomycota Wallemiomycetes Wallemiales Wallemiaceae Wallemia	-	-	-	-	-	-	-	-	-	-	-	-	-2.208	0.017	-	-

## Sheet: bacteria_supplement
Taxon	FC houseplants	Pvalue houseplants	Estimate cleaning	Pvalue cleaning	FC dog	Pvalue dog	Estimate number of dogs	Pvalue number of dogs	Estimate number of cats	Pvalue number of cats	FC father's education	Pvalue father's education	FC number of children	Pvalue number of children
Actinobacteria_Actinobacteria_Micrococcales_Dermacoccaceae									-1.374	0.001
Actinobacteria_Actinobacteria_Micrococcales_Dermacoccaceae_Dermacoccus									-1.374	0
Actinobacteria_Actinobacteria_Micrococcales_Micrococcaceae_Micrococcus	2.295	0.006	-	-	-	-	-	-	0.447	0	-	-	-	-
Actinobacteria_Actinobacteria_Propionibacteriales	-	-	0.341	0	-	-	-	-			0.421	0.003	0.571	0.014
Actinobacteria_Actinobacteria_Propionibacteriales_Propionibacteriaceae	-	-	0.33	0	-	-	-	-			0.424	0.003	0.581	0.018
Actinobacteria_Actinobacteria_Propionibacteriales_Propionibacteriaceae_Cutibacterium	-	-	0.33	0	-	-	-0.382	0.04			0.424	0.003	0.581	0.018
Bacteroidetes	-	-	-	-	0.389	0.001	-0.734	0	-0.623	0.002	-	-	1.842	0.002
Bacteroidetes_Bacteroidia	-	-	-	-	0.451	0	-0.753	0	-0.552	0	-	-	1.477	0.017
Bacteroidetes_Bacteroidia_Bacteroidales	-	-	-	-	0.451	0	-0.753	0	-0.552	0	-	-	1.477	0.017
Bacteroidetes_Bacteroidia_Bacteroidales_Bacteroidaceae	-	-	-	-	0.307	0	-	-	-0.649	0	-	-	-	-
Bacteroidetes_Bacteroidia_Bacteroidales_Bacteroidaceae_Bacteroides	-	-	-	-	0.307	0	-	-	-0.649	0	-	-	-	-
Bacteroidetes_Bacteroidia_Bacteroidales_Prevotellaceae_Prevotella	-	-	-	-	-	-	-	-			-	-	-	-
Bacteroidetes_Bacteroidia_Bacteroidales_Prevotellaceae_Prevotellamassilia	-	-	-	-	0.389	0.019	-1.12	0	-0.628	0.028	-	-	-	-
Chloroflexi	0.714	0	-	-	-	-	-0.771	0.028			-	-	-	-
Chloroflexi_Ktedonobacteria	0.714	0	-	-	-	-	-0.771	0.028			-	-	-	-
Chloroflexi_Ktedonobacteria_Thermogemmatisporales	0.714	0	-	-	-	-	-0.771	0.028			-	-	-	-
Chloroflexi_Ktedonobacteria_Thermogemmatisporales_Thermogemmatisporaceae	0.714	0	-	-	-	-	-0.771	0.028			-	-	-	-
Chloroflexi_Ktedonobacteria_Thermogemmatisporales_Thermogemmatisporaceae_Thermogemmatispora	0.714	0	-	-	-	-	-0.771	0.028			-	-	-	-
Cyanobacteria	-	-	-	-	0.525	0.024	-0.442	0.028			-	-	-	-
Cyanobacteria_NA	-	-	-	-	0.525	0.024	-0.442	0.028			-	-	-	-
Cyanobacteria_NA_Oscillatoriales	-	-	-	-	-	-	-	-			-	-	-	-
Cyanobacteria_NA_Oscillatoriales_Oscillatoriaceae	-	-	-	-	-	-	-0.236	0.042			-	-	-	-
Cyanobacteria_NA_Spirulinales	-	-	-	-	0.408	0.003	-0.656	0.002	-0.523	0.013	-	-	-	-
Cyanobacteria_NA_Spirulinales_Spirulinaceae	-	-	-	-	0.408	0.003	-0.656	0.002	-0.523	0.013	-	-	-	-
Cyanobacteria_NA_Spirulinales_Spirulinaceae_Spirulina	-	-	-	-	0.408	0.003	-	-			-	-	-	-
Firmicutes	-	-	-	-	-	-	-0.103	0.013			-	-	-	-
Firmicutes_Bacilli	-	-	-	-	-	-	-0.104	0.012			-	-	-	-
Firmicutes_Bacilli_Bacillales	-	-	-	-	-	-	-	-	0.589	0.001	-0.433	0	-	-
Firmicutes_Bacilli_Bacillales_NA	0.626	0.006	-	-	-	-	-0.357	0.017			-	-	1.546	0.004
Firmicutes_Bacilli_Bacillales_NA_Gemella	0.626	0.006	-	-	-	-	-0.357	0.017			-	-	1.546	0.004
Firmicutes_Bacilli_Bacillales_Staphylococcaceae	-	-	-	-	-	-	0.459	0.001	0.637	0.002	-	-	-	-
Firmicutes_Bacilli_Bacillales_Staphylococcaceae_Staphylococcus	-	-	-	-	-	-	-	-	0.594	0.001	-0.445	0	-	-
Firmicutes_Bacilli_Lactobacillales	-	-	-	-	0.671	0.01	-0.14	0.001			-	-	-	-
Firmicutes_Bacilli_Lactobacillales_Carnobacteriaceae	-	-	-	-	-	-	-0.263	0.044			-	-	1955-01-01	0.001
Firmicutes_Bacilli_Lactobacillales_Carnobacteriaceae_Granulicatella	-	-	-	-	-	-	-	-			-	-	1955-01-01	0.001
Firmicutes_Bacilli_Lactobacillales_Streptococcaceae	-	-	-	-	0.646	0.009	-0.139	0.001			-	-	-	-
Firmicutes_Bacilli_Lactobacillales_Streptococcaceae_Streptococcus	-	-	-	-	0.65	0.013	-0.134	0.001	-0.075	0	-	-	-	-
Firmicutes_Clostridia	-	-	-	-	-	-	-	-			-	-	1.638	0.016
Firmicutes_Clostridia_Clostridiales	-	-	-	-	-	-	-	-			-	-	1.638	0.016
Firmicutes_Tissierellia_Tissierellales_Peptoniphilaceae_Anaerococcus	-	-	-	-	-	-	-	-			-	-	1.556	0.006
Firmicutes_Tissierellia_Tissierellales_Peptoniphilaceae_Peptoniphilus	-	-	-	-	-	-	-	-			-	-	1.588	0.004
Proteobacteria	1.446	0.013	-	-	-	-	0.457	0.002			-	-	-	-
Proteobacteria_Alphaproteobacteria	-	-	0.37	0.002	2.023	0.029	0.600	0.014			-	-	-	-
Proteobacteria_Alphaproteobacteria_Rhodobacterales	-	-	0.35	0.002	2.228	0.021	0.720	0.001			-	-	-	-
Proteobacteria_Alphaproteobacteria_Rhodobacterales_Rhodobacteraceae	-	-	0.35	0.002	2.228	0.021	0.720	0.001			-	-	-	-
Proteobacteria_Alphaproteobacteria_Rhodobacterales_Rhodobacteraceae_Paracoccus	-	-	0.35	0.002	2.228	0.021	0.720	0.001			-	-	-	-
Proteobacteria_Betaproteobacteria_Burkholderiales	-	-	-	-	2022-12-02	0.003	0.47	0.001			-	-	-	-
Proteobacteria_Betaproteobacteria_Burkholderiales_Alcaligenaceae	-	-	-	-	1.998	0.004	-	-			-	-	-	-
Proteobacteria_Betaproteobacteria_Burkholderiales_Alcaligenaceae_Alcaligenes	-	-	-	-	1.998	0.004	-	-			-	-	-	-
Proteobacteria_Betaproteobacteria_Burkholderiales_Oxalobacteraceae	5.755	0.002	-	-	-	-	-	-			-	-	-	-
Proteobacteria_Betaproteobacteria_Burkholderiales_Oxalobacteraceae_Massilia	5.755	0.002	-	-	-	-	-	-			-	-	-	-
Proteobacteria_Betaproteobacteria_Neisseriales	-	-	-	-	0.445	0.008	-0.669	0.001			-	-	1.834	0.005
Proteobacteria_Betaproteobacteria_Neisseriales_Neisseriaceae	-	-	-	-	0.445	0.008	-	-			-	-	1.834	0.005
Proteobacteria_Betaproteobacteria_Neisseriales_Neisseriaceae_Neisseria	-	-	-	-	0.445	0.008	-	-			-	-	1.834	0.005
Proteobacteria_Gammaproteobacteria	1.852	0.002	-	-	-	-	0.486	0.014			-	-	-	-
Proteobacteria_Gammaproteobacteria_Pasteurellales	-	-	-	-	0.488	0.002	-0.595	0	-0.329	0.027	-	-	-	-
Proteobacteria_Gammaproteobacteria_Pasteurellales_Pasteurellaceae	-	-	-	-	0.488	0.002	-0.595	0	-0.329	0.027	-	-	-	-
Proteobacteria_Gammaproteobacteria_Pasteurellales_Pasteurellaceae_Haemophilus	-	-	-	-	0.488	0.002	-0.595	0	-0.329	0	-	-	-	-
Proteobacteria_Gammaproteobacteria_Pseudomonadales	1.705	0.003	-	-	-	-	0.495	0.036			-	-	-	-
Proteobacteria_Gammaproteobacteria_Pseudomonadales_Moraxellaceae	1.633	0.005	-	-	-	-	0.506	0.036			-	-	-	-
Proteobacteria_Gammaproteobacteria_Pseudomonadales_Moraxellaceae_Acinetobacter	-	-	-	-	-	-	-	-			-0.522	0.002	-	-
Proteobacteria_Gammaproteobacteria_Pseudomonadales_Moraxellaceae_Moraxella	2.657	0.002	-	-	-	-	0.524	0.046			-	-	-	-
